# Supplementary material for: Comparative Pathogenesis, Genomics and Phylogeography of Mousepox
Source: Viruses. 2021 Jun 15;13(6):1146. doi: 10.3390/v13061146 (PMC8232671; doi:10.3390/v13061146)
Supplement: Supplementary file 1 [file viruses-13-01146-s001.zip]

Archive with 6 entries (4 files):
- Supplentary files/
- Supplentary files/Supplementary data_R1_NEW.pdf
- Supplentary files/Table S3_ALB2.xlsx
- __MACOSX/
- __MACOSX/._Table S3_ALB2.xlsx
- __MACOSX/Supplementary data_R1_NEW.pdf
