# Supplementary material for: Comparative Pathogenesis, Genomics and Phylogeography of Mousepox
Source: Viruses. 2021 Jun 15;13(6):1146. doi: 10.3390/v13061146 (PMC8232671; doi:10.3390/v13061146)
Supplement: Supplementary file 1 [file viruses-13-01146-s001.zip › Supplentary files/Table S3_ALB2.xlsx]

## Sheet: Sheet1
Table S3. Comparative analysis of the proteins encoded by ECTV-Moscow, ECTV-Naval and the ECTVs from this study. Changes vs ECTV-Moscow orthologs are indicated.
ECTV-Moscow	ECTV-Hampstead	ECTV-Hampstead	ECTV-Hampstead Egg	ECTV-Hampstead Egg	ECTV-Ishibashi	ECTV-Ishibashi	ECTV-Mill Hill	ECTV-Mill Hill	ECTV- MP1	ECTV- MP1	ECTV-MP4	ECTV-MP4	ECTV-MP5	ECTV-MP5	ECTV-MouKre	ECTV-MouKre	ECTV-Naval	ECTV-Naval	Function/Characteristics
EVM001	EVH001		EVHE001		EVI001		EVMH001P	V73Y, S74P, E75K, E76K, V77S, Del (235-744)	EVM1001		EVM4001		EVM5001		EVMK001		EVN001	L170I	35k, chemokine binding protein, secreted
	EVH002P		EVHE002P		EVI002P		EVMH002P		EVM1002P		EVM4002P		EVM5002P		EVMK002P		EVN002P		CrmB; TNF and chemokine binding protein; SECRET domain
EVM002	EVH003		EVHE003		EVI003P	L493S, R494Q, T495L, E496S, Del (497-587)	EVMH003		EVM1003		EVM4003	V224I	EVM5003		EVMK003		EVN003	V21A, A223V, S446F	Ankyrin like protein, NF-kB inhibitor
Region A	EVH004P		EVHE004P		EVI004P		EVMH004P		EVM1004P		EVM4004P		EVM5004P		EVMK004P		EVN004P		Similar to ankyrin
Region B	EVH005P		EVHE005P		EVI005P		EVMH005P		EVM1005P		EVM4005P		EVM5005P		EVMK005P		EVN005P		CrmE; secreted TNF binding protein
EVM003	EVH006		EVHE006		EVI006		EVMH006		EVM1006		EVM4006		EVM5006		EVMK006		EVN006	F263L	CrmD, TNF receptor and SECRET domain (chemokine binding), secreted
Region C	EVH007P		EVHE007P		EVI007P		EVMH007P		EVM1007P		EVM4007P		EVM5007P		EVMK007P		EVN007P		Similar to ankyrin
EVM004	EVH008				EVI008		EVMH008	E184Q	EVM1008		EVM4008		EVM5008		EVMK008		EVN008	G102D, E184Q	Kelch like protein
EVM005	EVH009				EVI009		EVMH009		EVM1009		EVM4009		EVM5009		EVMK009		EVN009	P26S, N32S, L120R, K177Q, N160D, T182S, G205S, G244S, C272R	Modulation of the ubiquitination machinery, ankyrin like protein
EVM006/ EVM007	EVH010P				EVI010P		EVMH010	fusion EVM006+EVM007	EVM1010P		EVM4010P		EVM5010P		EVMK010P		EVN010P		Lectin like protein
	EVH011P				EVI011P		EVMH011P		EVM1011P		EVM4011P		EVM5011P		EVMK011P		EVN011P
EVM008	EVH012	V164A			EVI012	Ad (3-4) NI, V164A	EVMH012	Del (3-4) NI, V164A	EVM1012	V164A	EVM4012	V164A	EVM5012	V164A	EVMK012	V164A	EVN012	I93V, V164A	SECRET domain, secreted
EVM009	EVH013				EVI013		EVMH013		EVM1013		EVM4013		EVM5013		EVMK013		EVN013	M70T	CD30 homolog, secreted
EVM010	EVH014				EVI014		EVMH014P	pseudogene	EVM1014		EVM4014		EVM5014		EVMK014		EVN014	I57R, K556N	Ankyrin like protein
Region E	EVH015P				EVI015P		EVMH015P		EVM1015P		EVM4015P		EVM5015P		EVMK015P		EVN015P		Similar to ankyrin
EVM010,5	EVH016				EVI016		EVMH016		EVM1016		EVM4016		EVM5016	I77V	EVMK016		EVN016	A10T	Viral growth factor, secreted
EVM011	EVH017				EVI017		EVMH017		EVM1017		EVM4017		EVM5017		EVMK017	T316Y,V317S,F318I,N319S,F320R	EVN017	D5V
EVM012	EVH018		EVHE018		EVI018		EVMH018		EVM1018		EVM4018		EVM5018	T86A	EVMK018		EVN018	T146/	E3, ubiquitin ligase, zinc finger
EVM013	EVH019		EVHE019		EVI019		EVMH019		EVM1019	E122N, Y123I, L124W, A125L, E126K, Del (127-138)	EVM4019	E122N, Y123I, L124W, A125L, E126K, Del (127-138)	EVM5019	H15R, E122N, Y123I, L124W, A125L, E126K	EVMK019	E122N, Y123I, L124W, A125L, E126K, Del (127-138)	EVN019	T88I, E122N, Y123I, L124W, A125L, E126K, Del (127-138)	IL-18 binding protein, secreted
Region F	EVH020P		EVHE020P		EVI020P		EVMH020P		EVM1020P		EVM4020P		EVM5020P		EVMK020P		EVN020P		CHOhr; similar to ankyrin
EVM014	EVH021		EVHE021		EVI021		EVMH021		EVM1021		EVM4021		EVM5021		EVMK021		EVN021	Del (1-10), Ins (41-44) de GVNG
Region G	EVH022P		EVHE022P		EVI022P		EVMH022P		EVM1022P		EVM4022P		EVM5022P		EVMK022P		EVN022P
Region H	EVH023P		EVHE023P		EVI023P		EVMH023P		EVM1023P		EVM4023P		EVM5023P		EVMK023P		EVN023P
EVM015	EVH024		EVHE024		EVI024		EVMH024		EVM1024		EVM4024		EVM5024		EVMK024		EVN024		Ankyrin-like protein; host range
EVM016	EVH025		EVHE025		EVI025		EVMH025		EVM1025		EVM4025		EVM5025		EVMK025		EVN025	D86N
Region I	EVH026P		EVHE026P		EVI026P		EVMH026P		EVM1026P		EVM4026P		EVM5026P		EVMK026P		EVN026P
Region J	EVH027P		EVHE027P		EVI027P		EVMH027P		EVM1027P		EVM4027P		EVM5027P		EVMK027P		EVN027P
EVM017	EVH028		EVHE028		EVI028		EVMH028		EVM1028		EVM4028		EVM5028		EVMK028		EVN028	D229Y, K255E	Complement binding protein, secreted
EVM018	EVH029		EVHE029		EVI029		EVMH029		EVM1029		EVM4029		EVM5029		EVMK029	A120S	EVN029		Kelch like protein, virulence factor
Region K	EVH030P		EVHE030P		EVI030P		EVMH030P		EVM1030P		EVM4030P		EVM5030P		EVMK030P		EVN030P
EVM019	EVH031		EVHE031		EVI031		EVMH031		EVM1031		EVM4031		EVM5031		EVMK031		EVN031		apoptotic inhibitor; NF-kB activation factor
EVM020	EVH032		EVHE032		EVI032		EVMH032		EVM1032		EVM4032		EVM5032		EVMK032		EVN032		Alpha-amanitin sensitivity
EVM021	EVH033		EVHE033P	Del (1-182) pseudogene	EVI033		EVMH033		EVM1033		EVM4033		EVM5033		EVMK033		EVN033		Ankyrin like protein
Region L	EVH034P		EVHE034P		EVI034P		EVMH034P		EVM1034P		EVM4034P		EVM5034P		EVMK034P		EVN034P
EVM022	EVH035		EVHE035		EVI035		EVMH035		EVM1035		EVM4035		EVM5035		EVMK035		EVN035	S32T	Host range, ankyrin like protein
EVM023	EVH036		EVHE036		EVI036		EVMH036		EVM1036		EVM4036		EVM5036		EVMK036		EVN036	G292S	SPI-3, serin inhibitor protease
Region M	EVH037P		EVHE037P		EVI037P		EVMH037P		EVM1037P		EVM4037P		EVM5037P		EVMK037P		EVN037P		Similar to eIF-2alpha
Region N	EVH038P		EVHE038	Ad (187-424) gene	EVI038P		EVMH038	Ad (187-424)	EVM1038P		EVM4038P		EVM5038P		EVMK038P	Ad (187-424)	EVN038	Ad (187-424)	DNAase, nicking and joining function, phospholipase D like protein
EVM024	EVH039		EVHE039		EVI039		EVMH039		EVM1039	A3T	EVM4039	A3T, F272L, N273I, R274E, Del (275-277)	EVM5039	A3T	EVMK039	A3T	EVN039	V85I, H253/	Lysophospholipase like protein
Region O	EVH040P		EVHE040P		EVI040P		EVMH040P		EVM1040P		EVM4040P		EVM5040P		EVMK040P		EVN040P		Phospholipase D
EVM025	EVH041	19xDIDNGIVQ	EVHE041	15xDIDNGIVQ	EVI041	38xDIDNGIVQ	EVMH041	28xDIDNGIVQ	EVM1041	21xDIDNGIVQ	EVM4041	38xDIDNGIVQ	EVM5041	25xDIDNGIVQ	EVMK041	63xDIDNGIVQ	EVN041	V14I, 17xDIDNGIVQ, Ins (456) de G	Caspase 9 inhibitor, Bcl-2 family
EVM026	EVH042		EVHE042	S57P	EVI042	T144Y, G145R	EVMH042		EVM1042		EVM4042		EVM5042		EVMK042		EVN042		Deoxyuridine triphosphatase
EVM027	EVH043		EVHE043		EVI043		EVMH043		EVM1043		EVM4043		EVM5043		EVMK043		EVN043	Y395H, G407D, I480M, R481E	Kelch like protein, virulence factor
EVM028	EVH044	I258V	EVHE044	I258V	EVI044	I258V	EVMH044	I258V	EVM1044	I258V	EVM4044	I258V	EVM5044	I258V	EVMK044	I258V	EVN044	I258V	Ribonucleotide reductase, small subunit
Region P	EVH045P		EVHE045P		EVI045P		EVMH045P		EVM1045P		EVM4045P		EVM5045P		EVMK045P		EVN045P
EVM029	EVH046		EVHE046		EVI046		EVMH046		EVM1046		EVM4046		EVM5046		EVMK046		EVN046	R22K, F71L, T72Q
EVM030	EVH047		EVHE047		EVI047		EVMH047		EVM1047		EVM4047		EVM5047		EVMK047		EVN047	N21, K22
EVM031	EVH048		EVHE048	R11K	EVI048		EVMH048	R11K	EVM1048		EVM4048		EVM5048		EVMK048		EVN048	D9G
EVM032	EVH049		EVHE049		EVI049		EVMH049		EVM1049		EVM4049		EVM5049		EVMK049		EVN049
EVM033	EVH050		EVHE050		EVI050		EVMH050		EVM1050		EVM4050		EVM5050		EVMK050		EVN050		Serine-threonine kinase
EVM034	EVH051		EVHE051		EVI051		EVMH051		EVM1051		EVM4051		EVM5051		EVMK051		EVN051	N235K
EVM035	EVH052		EVHE052		EVI052		EVMH052		EVM1052		EVM4052		EVM5052		EVMK052		EVN052		EEV maturation
EVM036	EVH053		EVHE053		EVI053		EVMH053		EVM1053		EVM4053		EVM5053		EVMK053		EVN053		P37; major envelope protein; EEV; phospholipase D-like protein
EVM037	EVH054		EVHE054		EVI054		EVMH054		EVM1054	V36M	EVM4054		EVM5054		EVMK054		EVN054
EVM038	EVH055		EVHE055		EVI055		EVMH055		EVM1055	P29H	EVM4055		EVM5055	P29H	EVMK055	P29H	EVN055
EVM039	EVH056		EVHE056		EVI056		EVMH056		EVM1056		EVM4056		EVM5056		EVMK056		EVN056
EVM040	EVH057		EVHE057		EVI057		EVMH057		EVM1057		EVM4057		EVM5057		EVMK057		EVN057		VP11; structural protein; IMV
EVM041	EVH058		EVHE058		EVI058		EVMH058	D110N	EVM1058		EVM4058		EVM5058		EVMK058		EVN058		Poly A polymerase, large subunit
EVM042	EVH059		EVHE059		EVI059		EVMH059		EVM1059		EVM4059		EVM5059		EVMK059		EVN059	A69S, E379D
EVM043	EVH060		EVHE060		EVI060		EVMH060		EVM1060		EVM4060		EVM5060		EVMK060		EVN060		IFN resistance factor
EVM044	EVH061		EVHE061		EVI061		EVMH061		EVM1061	I76V	EVM4061		EVM5061		EVMK061		EVN061		RNA polymerase, 30kDa subunit
EVM045	EVH062		EVHE062		EVI062		EVMH062		EVM1062		EVM4062		EVM5062		EVMK062		EVN062
EVM046	EVH063		EVHE063		EVI063		EVMH063		EVM1063		EVM4063		EVM5063		EVMK063		EVN063		Morphogenesis factor
EVM047	EVH064		EVHE064		EVI064		EVMH064	T2I	EVM1064		EVM4064		EVM5064		EVMK064		EVN064	K76E
EVM048	EVH065		EVHE065	R7H	EVI065		EVMH065		EVM1065		EVM4065		EVM5065		EVMK065		EVN065	T3A	Membrane protein, transcription and morphogenesis factor
EVM049	EVH066		EVHE066	S738P	EVI066		EVMH066	S738P	EVM1066		EVM4066		EVM5066		EVMK066		EVN066	S738P	DNA polymerase
EVM050	EVH067		EVHE067		EVI067		EVMH067		EVM1067		EVM4067		EVM5067		EVMK067		EVN067		Morphogenesis factor; disulphide bridge formation
EVM051	EVH068		EVHE068		EVI068		EVMH068		EVM1068		EVM4068		EVM5068		EVMK068		EVN068
EVM052	EVH069		EVHE069		EVI069		EVMH069		EVM1069		EVM4069		EVM5069		EVMK069		EVN069
EVM053	EVH070		EVHE070		EVI070		EVMH070		EVM1070		EVM4070		EVM5070		EVMK070		EVN070		Glutaredoxin-like protein
	EVH071		EVHE071		EVI071		EVMH071		EVM1071		EVM4071		EVM5071		EVMK071		EVN071		Cell entry
EVM054	EVH072		EVHE072		EVI072		EVMH072		EVM1072		EVM4072		EVM5072		EVMK072		EVN072		DNA binding; late phase viral morphogenesis
EVM055	EVH073		EVHE073		EVI073		EVMH073		EVM1073		EVM4073		EVM5073		EVMK073		EVN073
EVM056	EVH074		EVHE074		EVI074		EVMH074		EVM1074		EVM4074	A244T	EVM5074		EVMK074		EVN074		dsDNA binding phosphoprotein
EVM057	EVH075		EVHE075		EVI075		EVMH075		EVM1075		EVM4075		EVM5075		EVMK075		EVN075		Ribonucleotide reductase large subunit
EVM058	EVH076		EVHE076		EVI076		EVMH076		EVM1076		EVM4076		EVM5076		EVMK076		EVN076		Structural protein; IM
EVM059	EVH077		EVHE077		EVI077		EVMH077		EVM1077		EVM4077		EVM5077		EVMK077		EVN077	I64V
EVM060	EVH078		EVHE078		EVI078		EVMH078		EVM1078	S349Y	EVM4078	S349Y	EVM5078	S349Y	EVMK078	S349Y	EVN078	S82G	Cysteine protease, morphogenesis factor
EVM061	EVH079		EVHE079		EVI079		EVMH079		EVM1079	A475D	EVM4079	R518L	EVM5079		EVMK079		EVN079	S116L, M387I	Nucleoside triphosphate phosphohydrolase II, RNA/DNA helicase
EVM062	EVH080		EVHE080		EVI080		EVMH080		EVM1080		EVM4080		EVM5080		EVMK080		EVN080	I398M	Viral envelope protein (IMV), metalloprotease
EVM063	EVH081		EVHE081		EVI081		EVMH081		EVM1081		EVM4081		EVM5081		EVMK081		EVN081	A66V	Cell entry protein
EVM064	EVH082		EVHE082		EVI082		EVMH082		EVM1082		EVM4082		EVM5082		EVMK082		EVN082	D144G	VLTF, viral late transcription factor
EVM065	EVH083		EVHE083		EVI083		EVMH083		EVM1083		EVM4083		EVM5083		EVMK083		EVN083		Glutaredoxine 2-like protein
EVM066	EVH084		EVHE084		EVI084		EVMH084		EVM1084		EVM4084		EVM5084		EVMK084		EVN084	R352H	Morphogenesis factor
EVM067	EVH085		EVHE085		EVI085		EVMH085		EVM1085		EVM4085		EVM5085		EVMK085		EVN085		RNA polymerase; 7 kDa subunit
EVM068	EVH086		EVHE086		EVI086		EVMH086		EVM1086		EVM4086		EVM5086		EVMK086		EVN086	N144D
EVM069	EVH087		EVHE087		EVI087		EVMH087		EVM1087		EVM4087		EVM5087		EVMK087		EVN087	T228A	Structural protein; IMV
EVM070	EVH088		EVHE088		EVI088		EVMH088		EVM1088		EVM4088		EVM5088		EVMK088		EVN088		VLTF-1; viral late transcription factor
EVM071	EVH089		EVHE089		EVI089		EVMH089		EVM1089		EVM4089		EVM5089		EVMK089		EVN089		Cell entry; myristilated protein
EVM072	EVH090		EVHE090		EVI090		EVMH090		EVM1090		EVM4090		EVM5090		EVMK090		EVN090		Structural protein; IMV
EVM073	EVH091		EVHE091		EVI091		EVMH091		EVM1091		EVM4091		EVM5091		EVMK091		EVN091		Morphogenesis factor
EVM074	EVH092		EVHE092		EVI092		EVMH092	L193F	EVM1092		EVM4092		EVM5092		EVMK092		EVN092	L263I, I343T	Early activation factor
EVM075	EVH093		EVHE093		EVI093		EVMH093		EVM1093		EVM4093		EVM5093		EVMK093		EVN093	I181T	DNA/RNA binding protein
EVM076	EVH094		EVHE094		EVI094		EVMH094		EVM1094		EVM4094		EVM5094		EVMK094		EVN094		Cell entry protein
EVM077	EVH095		EVHE095		EVI095		EVMH095		EVM1095		EVM4095		EVM5095		EVMK095		EVN095		Structural protein; IMV
EVM078	EVH096		EVHE096		EVI096		EVMH096		EVM1096		EVM4096		EVM5096		EVMK096		EVN096		Thymidine kinase
EVM079	EVH097		EVHE097		EVI097		EVMH097		EVM1097		EVM4097		EVM5097		EVMK097		EVN097		Vp39; polyA polymerase; small multifunctional subunit
EVM080	EVH098		EVHE098		EVI098		EVMH098		EVM1098		EVM4098		EVM5098		EVMK098		EVN098		Rpo22; RNA polymerase; 22 kDa subunit
EVM081	EVH099		EVHE099		EVI099		EVMH099		EVM1099		EVM4099		EVM5099		EVMK099		EVN099
EVM082	EVH100		EVHE100		EVI100		EVMH100		EVM1100		EVM4100		EVM5100	L1220M	EVMK100		EVN100		Rpo147, RNA polymerase, 147 kDa subunit
EVM083	EVH101		EVHE101		EVI101		EVMH101		EVM1101		EVM4101		EVM5101		EVMK101		EVN101		Serine/tyrosine phosphatase; IFN signalling
EVM084	EVH102		EVHE102		EVI102		EVMH102		EVM1102		EVM4102		EVM5102		EVMK102		EVN102		Cell entry protein
EVM085	EVH103		EVHE103		EVI103		EVMH103		EVM1103		EVM4103		EVM5103		EVMK103		EVN103		Immunodominant envelope protein; IMV
EVM086	EVH104		EVHE104		EVI104		EVMH104		EVM1104		EVM4104		EVM5104		EVMK104		EVN104		RAP94; RNA-polymerase associated protein
EVM087	EVH105		EVHE105		EVI105		EVMH105		EVM1105		EVM4105		EVM5105		EVMK105		EVN105		VLTF-4; viral late transcription factor
EVM088	EVH106		EVHE106		EVI106		EVMH106		EVM1106		EVM4106		EVM5106		EVMK106		EVN106		DNA topoisomerase I
EVM089	EVH107		EVHE107		EVI107		EVMH107		EVM1107		EVM4107		EVM5107		EVMK107		EVN107
EVM090	EVH108		EVHE108		EVI108		EVMH108		EVM1108		EVM4108		EVM5108		EVMK108		EVN108		Capping enzyme; large subunit
EVM091	EVH109		EVHE109		EVI109		EVMH109		EVM1109		EVM4109		EVM5109		EVMK109		EVN109		Core structural protein; IMV
EVM092	EVH110		EVHE110		EVI110		EVMH110		EVM1110		EVM4110		EVM5110		EVMK110		EVN110		Core structural protein; IMV
EVM093	EVH111		EVHE111		EVI111		EVMH111		EVM1111		EVM4111		EVM5111		EVMK111		EVN111		DNA glycosilase
EVM094	EVH112		EVHE112		EVI112		EVMH112		EVM1112		EVM4112		EVM5112		EVMK112		EVN112		Nucleoside triphosphatase
EVM095	EVH113		EVHE113	S486L	EVI113		EVMH113		EVM1113		EVM4113		EVM5113		EVMK113		EVN113		Viral early transcription factor
EVM096	EVH114		EVHE114		EVI114		EVMH114		EVM1114		EVM4114		EVM5114		EVMK114		EVN114		Rpo18; RNA-polymerase; 18 kDa subunit
EVM097	EVH115		EVHE115		EVI115		EVMH115		EVM1115	H67R, S206/	EVM4115		EVM5115	N175K	EVMK115		EVN115		Envelope structural protein (IMV), cell entry protein
EVM098	EVH116		EVHE116		EVI116		EVMH116		EVM1116	A55V	EVM4116		EVM5116		EVMK116		EVN116		25 kDa mut-T-like protein, mRNA level regulation
EVM099	EVH117		EVHE117		EVI117		EVMH117		EVM1117		EVM4117		EVM5117		EVMK117		EVN117		29 kDa kDa mut-T-like protein; mRNA level regulation
EVM100	EVH118		EVHE118		EVI118		EVMH118		EVM1118		EVM4118		EVM5118		EVMK118		EVN118		NPHI; DNA-helicase; nucleoside triphosphate phospho-hidrolase
EVM101	EVH119		EVHE119		EVI119		EVMH119		EVM1119		EVM4119		EVM5119		EVMK119		EVN119		VITF; viral initiation transcription and capping factor
EVM102	EVH120		EVHE120		EVI120		EVMH120		EVM1120		EVM4120		EVM5120		EVMK120		EVN120		Structural protein; resistance to rifampicin; IMV
EVM103	EVH121		EVHE121		EVI121		EVMH121		EVM1121		EVM4121		EVM5121		EVMK121		EVN121		VLTF-2; viral late transcription factor
EVM104	EVH122		EVHE122		EVI122		EVMH122		EVM1122		EVM4122		EVM5122		EVMK122		EVN122		VLTF-3; viral late transcription factor
EVM105	EVH123		EVHE123		EVI123		EVMH123		EVM1123		EVM4123		EVM5123		EVMK123		EVN123		Disulphide bridge formation pathway
EVM106	EVH124		EVHE124		EVI124		EVMH124		EVM1124		EVM4124		EVM5124		EVMK124		EVN124		P4b; major core protein; IMV
EVM107	EVH125		EVHE125		EVI125		EVMH125		EVM1125		EVM4125		EVM5125		EVMK125		EVN125		Immunodominant structural core protein; IMV
EVM108	EVH126		EVHE126		EVI126		EVMH126		EVM1126		EVM4126		EVM5126		EVMK126		EVN126		Rpo19; RNA-polymerase 19 kDa subunit
EVM109	EVH127		EVHE127		EVI127		EVMH127		EVM1127		EVM4127		EVM5127		EVMK127		EVN127		Morphogenesis factor
EVM110	EVH128		EVHE128		EVI128		EVMH128		EVM1128		EVM4128		EVM5128		EVMK128		EVN128		VETF; viral early transcription factor; 82 kDa large subunit
EVM111	EVH129		EVHE129		EVI129		EVMH129		EVM1129		EVM4129		EVM5129		EVMK129		EVN129		VITF-3; viral intermediate transcription factor
EVM112	EVH130		EVHE130		EVI130		EVMH130		EVM1130		EVM4130		EVM5130		EVMK130	Ins (94-95) de NS	EVN130	Ins (94-95) de NS	Morphogenesis factor (IMV)
EVM113	EVH131		EVHE131		EVI131		EVMH131		EVM1131		EVM4131		EVM5131		EVMK131		EVN131	G236R, A881V	P4a, major core protein (IMV)
EVM114	EVH132		EVHE132		EVI132		EVMH132		EVM1132		EVM4132		EVM5132		EVMK132		EVN132		Morphogenesis factor
EVM115	EVH133		EVHE133		EVI133		EVMH133		EVM1133		EVM4133		EVM5133		EVMK133		EVN133		Morphogenesis factor; core protein; IMV
EVM116	EVH134		EVHE134		EVI134		EVMH134		EVM1134		EVM4134		EVM5134		EVMK134		EVN134		P8; structural membrane core protein; IMV
EVM117	EVH135		EVHE135		EVI135		EVMH135		EVM1135		EVM4135		EVM5135		EVMK135		EVN135		P16; structural membrane protein; IMV
EVM117,5	EVH136		EVHE136		EVI136		EVMH136		EVM1136		EVM4136		EVM5136		EVMK136		EVN136		Structural membrane protein; IMV
EVM118	EVH137		EVHE137		EVI137		EVMH137		EVM1137		EVM4137		EVM5137		EVMK137		EVN137		Morphogenesis factor
EVM119	EVH138		EVHE138		EVI138		EVMH138		EVM1138		EVM4138		EVM5138		EVMK138		EVN138		35 kDa myristilated protein; cell entry
EVM120	EVH139		EVHE139		EVI139		EVMH139		EVM1139		EVM4139		EVM5139		EVMK139		EVN139		Structural membrane protein; IMV; morphogenesis factor
EVM121	EVH140		EVHE140		EVI140		EVMH140		EVM1140		EVM4140		EVM5140		EVMK140		EVN140		DNA helicase; DNA dependent ATPase
EVM122	EVH141		EVHE141		EVI141		EVMH141		EVM1141		EVM4141		EVM5141		EVMK141		EVN141
EVM123	EVH142		EVHE142		EVI142		EVMH142		EVM1142		EVM4142		EVM5142		EVMK142		EVN142		Cell entry factor
EVM124	EVH143		EVHE143		EVI143		EVMH143		EVM1143		EVM4143		EVM5143		EVMK143		EVN143		DNA-polymerase processivity factor
EVM125	EVH144		EVHE144		EVI144		EVMH144		EVM1144		EVM4144		EVM5144		EVMK144		EVN144		Holliday junction resolvase
EVM126	EVH145		EVHE145		EVI145		EVMH145		EVM1145		EVM4145		EVM5145		EVMK145		EVN145		VITF-3; viral intermediate transcription factor
EVM127	EVH146		EVHE146	V640I	EVI146		EVMH146	V640I	EVM1146		EVM4146		EVM5146		EVMK146		EVN146		Rpo132, RNA-polymerase, 132 kDa subunit
EVM128	EVH147		EVHE147		EVI147		EVMH147		EVM1147		EVM4147	G34C	EVM5147		EVMK147		EVN147		ATIp, A-type inclusion bodies protein (ATIs)
Region Q	EVH148	Stop183G	EVHE148	Stop183G	EVI148P		EVMH148P		EVM1148P		EVM4148P		EVM5148P		EVMK148P		EVN148P		P4c/ ATIs inclusion factor
EVM129	EVH149		EVHE149	D30A	EVI149		EVMH149	D30A	EVM1149		EVM4149		EVM5149		EVMK149		EVN149		A-type inclusion bodies protein, bridge protein between ATIp and P4c
EVM130	EVH150		EVHE150		EVI150		EVMH150		EVM1150		EVM4150		EVM5150		EVMK150		EVN150		Cell entry factor
EVM131	EVH151		EVHE151		EVI151		EVMH151		EVM1151		EVM4151		EVM5151		EVMK151		EVN151		Rpo35; RNA-polymerase; 35 kDa subunit
EVM132	EVH152		EVHE152		EVI152		EVMH152		EVM1152		EVM4152		EVM5152		EVMK152		EVN152		Morphogenesis factor
EVM133	EVH153		EVHE153		EVI153		EVMH153		EVM1153		EVM4153		EVM5153		EVMK153		EVN153
EVM134	EVH154		EVHE154		EVI154		EVMH154		EVM1154		EVM4154		EVM5154		EVMK154		EVN154		ATPase
EVM135	EVH155		EVHE155		EVI155		EVMH155		EVM1155		EVM4155		EVM5155		EVMK155		EVN155		Structural envelope glycoprotein; EEV
EVM136	EVH156		EVHE156		EVI156		EVMH156		EVM1156		EVM4156		EVM5156		EVMK156		EVN156		Structural envelope glycoprotein; EEV; similar to CD69; virulence factor
EVM137	EVH157		EVHE157		EVI157		EVMH157		EVM1157		EVM4157		EVM5157		EVMK157		EVN157		MHC-II expression inhibitor
EVM137,5	EVH158		EVHE158		EVI158		EVMH158		EVM1158		EVM4158		EVM5158		EVMK158		EVN158		Morphogenesis factor; virion protein; EEV
Region R	EVH159P		EVHE159P		EVI159P		EVMH159P		EVM1159P		EVM4159P		EVM5159P		EVMK159P		EVN159P
EVM138	EVH160		EVHE160	Y268C	EVI160		EVMH160	Y268C	EVM1160		EVM4160	S258A	EVM5160		EVMK160		EVN160		Protein similar to CD47, extracellular Ca2+ entry
EVM139	EVH161		EVHE161	Del (1-190)	EVI161		EVMH161		EVM1161		EVM4161		EVM5161		EVMK161		EVN161		Viral semaphorin, secreted
Region S	EVH162P		EVHE162P		EVI162P		EVMH162P		EVM1162P		EVM4162P		EVM5162P		EVMK162P		EVN162P		Similiar to lectin protein
EVM140	EVH163		EVHE163	V221D	EVI163		EVMH163	V221D	EVM1163		EVM4163		EVM5163		EVMK163		EVN163		Chemokine binding protein, secreted
EVM141	EVH164		EVHE164		EVI164		EVMH164		EVM1164		EVM4164		EVM5164		EVMK164		EVN164		Intracellular viral protein transport
EVM142	EVH165		EVHE165		EVI165		EVMH165		EVM1165		EVM4165		EVM5165		EVMK165		EVN165
EVM143	EVH166		EVHE166		EVI166		EVMH166		EVM1166	A284S	EVM4166	A284S	EVM5166	A284S	EVMK166	A284S	EVN166		3β-hydroxysteroid dehydrogenase
EVM144	EVH167P		EVHE167P	D56G	EVI167P		EVMH167P	D56G	EVM1167P		EVM4167P		EVM5167P		EVMK167P		EVN167P	N96M, D97I, Q98R, R99M, Del (100-125)	SOD
EVM145	EVH168		EVHE168		EVI168		EVMH168		EVM1168		EVM4168		EVM5168		EVMK168		EVN168	P67S	NF-kB inhibitor; similar to the TLR/IL-1R cytoplasmic domain
EVM146	EVH169		EVHE169		EVI169		EVMH169		EVM1169		EVM4169		EVM5169		EVMK169		EVN169
EVM147	EVH170		EVHE170		EVI170		EVMH170		EVM1170		EVM4170		EVM5170		EVMK170		EVN170		Motif A of the ATP/GTP binding site"
Region T	EVH171P		EVHE171P		EVI171P		EVMH171P		EVM1171P		EVM4171P		EVM5171P		EVMK171P		EVN171P
EVM148	EVH172		EVHE172		EVI172		EVMH172		EVM1172		EVM4172		EVM5172		EVMK172		EVN172		DNA ligase
EVM149	EVH173		EVHE173		EVI173		EVMH173		EVM1173		EVM4173		EVM5173		EVMK173		EVN173
Region U	EVH174P		EVHE174P		EVI174P		EVMH174P		EVM1174P		EVM4174P		EVM5174P		EVMK174P		EVN174P		NF-kB inhibitor, similar to the TLR/IL-1R cytoplasmic domain
Region V	EVH175P		EVHE175P		EVI175P		EVMH175P		EVM1175P		EVM4175P		EVM5175P		EVMK175P		EVN175P		CrmC; secreted TNF binding protein
EVM150	EVH176		EVHE176	G285R, Y528H	EVI176		EVMH176	G285R, Y528H	EVM1176		EVM4176		EVM5176		EVMK176		EVN176	D358N	Modulation of the ubiquitination machinery, kelch like protein
EVM151	EVH177		EVHE177		EVI177		EVMH177		EVM1177		EVM4177		EVM5177		EVMK177		EVN177	D139Y	Viral hemoagglutinin
Region W	EVH178P		EVHE178P		EVI178P		EVMH178P		EVM1178P		EVM4178P		EVM5178P		EVMK178P		EVN178P		Guanilate kinase
EVM152	EVH179		EVHE179	A241V	EVI179		EVMH179		EVM1179		EVM4179	T198I	EVM5179		EVMK179		EVN179		30 kDa serin-threonine kinase
EVM153	EVH180		EVHE180		EVI180		EVMH180		EVM1180		EVM4180		EVM5180		EVMK180		EVN180		Schlafen-like protein
EVM154	EVH181		EVHE181	Q117I, Y118N, Q119I, L120N, Del (121-564)	EVI181		EVMH181		EVM1181		EVM4181		EVM5181		EVMK181	R487S	EVN181	M389V	Modulation of the ubiquitination machinery, ankyrin like protein
EVM155	EVH182		EVHE182		EVI182		EVMH182		EVM1182		EVM4182		EVM5182		EVMK182		EVN182		Structural envelope glycoprotein; EEV
EVM156	EVH183		EVHE183	A152T	EVI183	R19M	EVMH183	A152T	EVM1183		EVM4183		EVM5183		EVMK183		EVN183
EVM157	EVH184		EVHE184		EVI184		EVMH184		EVM1184		EVM4184		EVM5184		EVMK184		EVN184		Secreted SECRET domain
EVM158	EVH185		EVHE185		EVI185		EVMH185		EVM1185		EVM4185		EVM5185		EVMK185		EVN185		Secreted IFN-gamma receptor
Region X	EVH186P		EVHE186P		EVI186P		EVMH186P		EVM1186P		EVM4186P		EVM5186P		EVMK186P		EVN186P		Similar to Kelch protein
EVM159	EVH187		EVHE187	Del interna (18-19) de TD	EVI187	Ins (20-23) de TDTD	EVMH187	Del interna (16-19) de TDTD	EVM1187	Del interna (16-19) de TDTD	EVM4187	Del interna (16-19) de TDTD	EVM5187	Del interna (16-19) de TDTD	EVMK187	Del interna (16-19) de TDTD	EVN187		Serine-threonine kinase
EVM160	EVH188		EVHE188		EVI188		EVMH188		EVM1188		EVM4188		EVM5188		EVMK188		EVN188		Serine-threonine kinase
EVM161	EVH189		EVHE189		EVI189		EVMH189		EVM1189		EVM4189		EVM5189		EVMK189		EVN189		SPI-2; serine protease inhibitor
EVM162	EVH190		EVHE190		EVI190		EVMH190		EVM1190		EVM4190		EVM5190		EVMK190		EVN190
EVM163	EVH191		EVHE191		EVI191		EVMH191		EVM1191		EVM4191		EVM5191		EVMK191		EVN191		Secreted IL-1-beta receptor
EVM164	EVH192		EVHE192	T31A	EVI192		EVMH192	T31A	EVM1192		EVM4192		EVM5192		EVMK192		EVN192
EVM165	EVH193		EVHE193		EVI193		EVMH193	Y439T, C440V, I441Y, L442F,	EVM1193		EVM4193	R507I	EVM5193		EVMK193		EVN193		Ankyrin-like protein
EVM166	EVH194		EVHE194	Ins (22-23) de SL	EVI194		EVMH194	Ins (22-23) de SL	EVM1194		EVM4194		EVM5194		EVMK194		EVN194	D144E	Secreted IFN-alpha/beta binding protein
Region Y	EVH195P		EVHE195P		EVI195P		EVMH195P		EVM1195P		EVM4195P		EVM5195P		EVMK195P		EVN195P		Ankyrin like protein
EVM167	EVH196		EVHE196		EVI196		EVMH196		EVM1196		EVM4196		EVM5196		EVMK196		EVN196	V241M	P65; modulation of the ubiquitination machinery; Kelch-like protein
EVM168	EVH197		EVHE197		EVI197		EVMH197		EVM1197		EVM4197		EVM5197		EVMK197		EVN197		SPI-1; serine protease inhibitor
Region Z	EVH198P		EVHE198P		EVI198P		EVMH198P		EVM1198P		EVM4198P		EVM5198P		EVMK198P		EVN198P
EVM169	EVH199		EVHE199	L1862I	EVI199		EVMH199	L1862I	EVM1199		EVM4199		EVM5199	N622K, E623Q, R624K, R627G, R628A, R629A, Ins (631-632) de RV, Q635S	EVMK199	Del internal, (610-650)	EVN199
Region CA	EVH200P		EVHE200P		EVI200P		EVMH200P		EVM1200P		EVM4200P		EVM5200P		EVMK200P		EVN200P		Ankyrin-like protein
EVM170	EVH201		EVHE201		EVI201		EVMH201		EVM1201		EVM4201		EVM5201		EVMK201		EVN201		CrmD; TNF receptor and SECRET domain; secreted
Region BA	EVH202P		EVHE202P		EVI202P		EVMH202P		EVM1202P		EVM4202P		EVM5202P		EVMK202P		EVN202P		CrmE; secreted TNF binding protein
Region AA	EVH203P		EVHE203P		EVI203P		EVMH203P		EVM1203P		EVM4203P		EVM5203P		EVMK203P		EVN203P		Simlar to ankyrin
EVM171	EVH204		EVHE204		EVI204		EVMH204		EVM1204		EVM4204		EVM5204		EVMK204		EVN204		Ankyrin-like protein; NF-kB inhibitor
	EVH205P		EVHE205P		EVI205P		EVMH205P		EVM1205P		EVM4205P		EVM5205P		EVMK205P		EVN205P		CrmB; TNF and chemokine binding protein
EVM172	EVH206		EVHE206		EVI206		EVMH206		EVM1206		EVM4206		EVM5206		EVMK206		EVN206		35k; secreted chemokine binding protein
Del= Deletion. Ins= Insertion. Ad= Addition. Yellow: pseudogene. Orange: absence of gene. Green: new gene.
